# Supplementary material for: Development and validation of a weight-loss predictor to assist weight loss management
Source: Sci Rep. 2023 Nov 24;13:20661. doi: 10.1038/s41598-023-47930-y (PMC10673897; doi:10.1038/s41598-023-47930-y)
Supplement: Supplementary file 2 — Supplementary Information 2. [file 41598_2023_47930_MOESM2_ESM.txt]

Supplementary File S1: Coefficients for the trained Logistic regression models, the best-performing models of this manuscript

Format:
coef_high_weight_loss = "Coefficient for the DTW distance to mean of high weight loss cluster"
[coef_high_weight_loss, coef_dtw_dist_moderate_weight_loss, coef_dtw_dist_insufficient_weight_loss, coef_dtw_dist_small_weight_gain, coef_dtw_dist_high_weight_gain]

Order of classes:
3 classes:
weight loss
insufficient weight loss
weight gain

5 classes:
high weight loss
moderate weight loss
insufficient weight loss
low weight gain
high weight gain


3 classes:
 0.5 months:
[[-0.130836558 -0.0507453593e  0.0201897331  0.0001.39702402 0.157955540]
 [ 0.00620766408 -0.0674816170e -0.02.39795391e  0.0202674005 0.0445395338]
 [ 0.124628894  0.118226976  0.00378980598 -0.0204071029 -0.202495074]]
  
 1 month:
[[-0.00792941 -0.042106    0.10003269 -0.42634527  0.40837814]
 [-0.11460812  0.0370264  -0.00425699  0.26670676 -0.21852099]
 [ 0.12253753  0.0050796  -0.0957757   0.15963851 -0.18985715]]
 
 2 months:
[[-0.22867827  0.30198337 -0.03805219 -0.21369058  0.19929166]
 [ 0.07555507 -0.11658107 -0.02424598  0.11624723 -0.04338002]
 [ 0.1531232  -0.18540229  0.06229818  0.09744335 -0.15591165]]
 
 3 months:
[[-0.03257801 -0.01814816  0.03390354 -0.03417346  0.05534663]
 [ 0.04893186 -0.05876028 -0.03411642  0.05156014 -0.01055775]
 [-0.01635385  0.07690844  0.00021288 -0.01738668 -0.04478889]]
 
 4 months:
[[-0.02028016 -0.06705596  0.11982953 -0.10852314  0.07812724]
 [ 0.01790603 -0.02066936 -0.01946811  0.01005288  0.01254438]
 [ 0.00237413  0.08772531 -0.10036142  0.09847026 -0.09067162]]
 
 5 months:
[[-0.00845416 -0.07245503  0.09946247 -0.07789974  0.05530717]
 [-0.00828801  0.05279841 -0.08842704  0.03607849  0.0084685 ]
 [ 0.01674216  0.01965662 -0.01103543  0.04182125 -0.06377567]]
 
 6 months:
[[-0.01057317 -0.06908704  0.09934627 -0.07301238  0.05337318]
 [ 0.00108703  0.03507109 -0.08909428  0.06203286 -0.00648937]
 [ 0.00948614  0.03401595 -0.01025199  0.01097952 -0.04688381]]
 
 7 months:
[[-0.01640541 -0.04491794  0.04644869 -0.0127544   0.02804966]
 [-0.00139512  0.04176697 -0.08965998  0.06107815 -0.00389853]
 [ 0.01780053  0.00315097  0.04321129 -0.04832375 -0.02415114]]
 
 8 months:
[[-0.00616661 -0.06344522  0.00742641  0.07502197 -0.02052134]
 [ 0.0036633   0.0312789  -0.07901106  0.05092562 -0.00099661]
 [ 0.0025033   0.03216631  0.07158465 -0.12594759  0.02151795]]
 
 
 5 classes:
 0.5 months:
 [[-0.18481278 -0.08927712  0.16486031 -0.02449127  0.11106477]
  [-0.04866005 -0.03858411 -0.12050054  0.09659005  0.1175124 ]
  [ 0.03142705 -0.04306013 -0.10203838  0.04725909  0.05116703]
  [ 0.23863994  0.15564748 -0.05260593 -0.05159452 -0.24030723]
  [-0.03659416  0.01527388  0.11028454 -0.06776335 -0.03943697]]
 
 1 month:
[[-0.23618782  0.11951303  0.23796244 -0.25895699  0.14751837]
 [ 0.08932227 -0.12573069 -0.0209884  -0.2713195   0.35700259]
 [-0.03254226  0.01274179 -0.11249531  0.26020847 -0.14990644]
 [ 0.0520392   0.11063143 -0.09037898  0.03403199 -0.11258315]
 [ 0.12736861 -0.11715557 -0.01409975  0.23603603 -0.24203136]]
 
 2 months:
[[-0.38364923  0.28808412  0.38932508 -0.50498024  0.22629029]
 [-0.10249313  0.21642257 -0.23335297  0.03045994  0.11319211]
 [ 0.19443155 -0.221491   -0.1008242   0.1671495  -0.01673674]
 [ 0.1530483  -0.06360398 -0.15168245  0.17353089 -0.15425851]
 [ 0.13866251 -0.2194117   0.09653454  0.13383991 -0.16848715]]
 
 3 months:
[[-0.19969937  0.17513489  0.15320931 -0.20522157  0.08351925]
 [ 0.03984274 -0.08876679 -0.06283532  0.08862326  0.0226745 ]
 [ 0.12386889 -0.1289897  -0.07855426  0.08124921  0.01025906]
 [-0.0146423   0.15041863 -0.14153602  0.01058366 -0.02095533]
 [ 0.05063005 -0.10779703  0.12971629  0.02476542 -0.09549748]]
 
 4 months:
[[-0.17866099  0.18540829  0.0877721  -0.15990465  0.07325931]
 [ 0.03419834 -0.13650332  0.09444484 -0.0570047   0.07565083]
 [ 0.06019467 -0.06543957 -0.03211649  0.00950232  0.04386849]
 [ 0.10286367 -0.03776501 -0.12612484  0.09320167 -0.08379957]
 [-0.01859568  0.05429962 -0.02397561  0.11420536 -0.10897906]]
 
 5 months:
[[-0.09345226  0.08607363  0.07765182 -0.12623824  0.05957719]
 [ 0.01314856 -0.08991212  0.05019629 -0.02696397  0.05294079]
 [ 0.00871949  0.04539389 -0.10641469  0.0231712   0.0412417 ]
 [ 0.06048658 -0.03280326 -0.02590815 -0.01447032 -0.02107059]
 [ 0.01109763 -0.00875214  0.00447473  0.14450133 -0.13268909]]
 
 6 months:
[[-0.0645252   0.03282243  0.07034564 -0.03901817  0.00950013]
 [ 0.00341507 -0.0763873   0.06955825 -0.06920174  0.07390431]
 [ 0.01322559  0.03129035 -0.10269753  0.0457138   0.02323459]
 [ 0.01755198  0.03720257 -0.02378234 -0.05483351 -0.00090656]
 [ 0.03033255 -0.02492805 -0.01342402  0.11733962 -0.10573248]]
 
 7 months:
[[-0.03840161 -0.00314872  0.09159088 -0.00976761 -0.01592397]
 [-0.01870751 -0.03961527 -0.01048478 -0.01018548  0.06427302]
 [ 0.00394331  0.054729   -0.11682747  0.05405318  0.0232349 ]
 [ 0.01785478  0.05058886 -0.02844307 -0.07481962  0.00046732]
 [ 0.03531104 -0.06255386  0.06416444  0.04071952 -0.07205127]]
 
 8 months:
[[-0.01563257 -0.04002987  0.10643193  0.02246595 -0.0429726 ]
 [-0.01940501 -0.05303522 -0.06196807  0.08119691  0.02419643]
 [ 0.00215779  0.0584817  -0.11497149  0.04872357  0.02814722]
 [-0.00125372  0.10029146 -0.03293179 -0.14956347  0.04195234]
 [ 0.03413351 -0.06570807  0.10343943 -0.00282297 -0.05132339]]
