# Supplementary material for: Development and validation of a weight-loss predictor to assist weight loss management
Source: Sci Rep. 2023 Nov 24;13:20661. doi: 10.1038/s41598-023-47930-y (PMC10673897; doi:10.1038/s41598-023-47930-y)
Supplement: Supplementary file 3 — Supplementary Table S1. [file 41598_2023_47930_MOESM3_ESM.xlsx]

## Sheet: S1_Table_Datasource_Comparison_
Model	Prediction scenario	Selected	Data input	0.5 months	1 month	2 months	3 months	4 months	5 months	6 months	7 months	8 months
Logistic Regression	3 classes	x	DTW distance of the time series data to all five cluster means	45.59	53.52	59.64	64.53	67.89	69.11	78.25	83.48	85.3
Logistic Regression	3 classes		BMI at baseline + weight change at the last day of the respective time frame	48	51.68	57.51	64.85	66.08	72.76	76.17	81.34	79.49
Logistic Regression	3 classes		BMI at baseline + last weight change value from each time frame up until the current one	47.42	50.15	56.26	61.49	64.85	72.78	75	81.95	80.43
Logistic Regression	5 classes	x	DTW distance of the time series data to all five cluster means	34.56	41.63	47.4	52.31	52.94	60.86	70.97	72.8	78.61
Logistic Regression	5 classes		BMI at baseline + weight change at the last day of the respective time frame	37.91	39.76	46.16	51.99	54.14	62.4	63.28	69.39	70.03
Logistic Regression	5 classes		BMI at baseline + last weight change value from each time frame up until the current one	37.91	37.93	43.73	52.29	55.06	62.09	64.85	69.1	72.21
Naive Bayes	3 classes	x	BMI at baseline + weight change at the last day of the respective time frame	39.8	49.25	58.74	58.73	66.68	68.79	75.86	76.76	75.22
Naive Bayes	3 classes		BMI at baseline + last weight change value from each time frame up until the current one	39.8	48.35	55.04	55.65	60.28	65.18	71.27	74.62	74.3
Naive Bayes	3 classes		DTW distance of the time series data to all five cluster means	34.27	43.76	53.24	57.16	64.85	68.25	70.97	77.37	78.57
Naive Bayes	5 classes	x	BMI at baseline + weight change at the last day of the respective time frame	34.54	38.23	46.49	51.09	55.07	59.94	65.75	69.72	71.26
Naive Bayes	5 classes		BMI at baseline + last weight change value from each time frame up until the current one	34.54	39.76	45.27	47.71	52.62	57.49	62.71	66.98	71.88
Naive Bayes	5 classes		DTW distance of the time series data to all five cluster means	31.21	33.95	41.31	48.05	54.13	58.1	65.76	72.79	77.37
Support-Vector Classification	3 classes	x	DTW distance of the time series data to all five cluster means	45.92	50.16	57.8	63.91	67.89	71.25	77.67	81.95	84.99
Support-Vector Classification	3 classes		BMI at baseline + last weight change value from each time frame up until the current one	48.92	51.72	57.18	59.03	64.88	72.79	74.67	82.26	83.45
Support-Vector Classification	3 classes		BMI at baseline + weight change at the last day of the respective time frame	48.92	52.33	58.44	61.79	66.37	71.55	75.85	80.11	79.2
Support-Vector Classification	5 classes	x	DTW distance of the time series data to all five cluster means	33.03	40.38	48.64	53.23	53.85	59.32	67.9	74.01	75.24
Support-Vector Classification	5 classes		BMI at baseline + last weight change value from each time frame up until the current one	36.69	37.01	43.12	54.43	57.81	60.27	65.78	70.32	76.79
Support-Vector Classification	5 classes		BMI at baseline + weight change at the last day of the respective time frame	36.69	38.22	46.5	48.62	55.99	63.31	65.43	70.32	70.96
Support-Vector Regression	3 classes		BMI at baseline + last weight change value from each time frame up until the current one	39.15	47.7	52.56	58.05	64.21	69.7	73.68	77.66	76.12
Support-Vector Regression	3 classes	x	BMI at baseline + weight change at the last day of the respective time frame	39.15	46.18	55.65	62.04	66.04	71.53	76.15	80.44	78.26
Support-Vector Regression	3 classes		DTW distance of the time series data to all five cluster means	40.1	46.76	55.03	63.32	63.3	68.18	75.84	81.02	77.94
Support-Vector Regression	5 classes		BMI at baseline + last weight change value from each time frame up until the current one	35.77	38.22	43.1	50.75	55.35	60.53	63.9	66.63	70.05
Support-Vector Regression	5 classes	x	BMI at baseline + weight change at the last day of the respective time frame	35.77	37.92	44.33	53.5	56.87	62.99	65.42	71.85	72.19
Support-Vector Regression	5 classes		DTW distance of the time series data to all five cluster means	36.68	38.52	45.25	48.02	52.92	58.7	64.52	69.72	68.79
Linear Regression	3 classes		BMI at baseline + weight change at the last day of the respective time frame	41.58	44.35	50.76	60.5	64.2	69.08	73.39	78.28	77.65
Linear Regression	3 classes		BMI at baseline + last weight change value from each time frame up until the current one	41.58	44.67	50.15	55.32	61.14	65.69	70.91	75.82	75.8
Linear Regression	3 classes	x	DTW distance of the time series data to all five cluster means	43.73	49.2	55.05	60.53	61.74	69.36	76.15	80.4	76.72
Linear Regression	5 classes		BMI at baseline + weight change at the last day of the respective time frame	33.94	37.31	37.91	52.57	55.64	60.84	62.35	68.48	73.41
Linear Regression	5 classes		BMI at baseline + last weight change value from each time frame up until the current one	33.94	37	37.3	46.46	53.81	57.16	63.88	65.43	69.43
Linear Regression	5 classes	x	DTW distance of the time series data to all five cluster means	37.91	40.38	43.12	48.32	50.76	59.61	64.81	68.8	68.19
Multi-layer perceptron	3 classes	x	BMI at baseline + weight change at the last day of the respective time frame	45.45	50.59	57.98	62.02	66.59	71.41	75.64	79.76	78.91
Multi-layer perceptron	3 classes		BMI at baseline + last weight change value from each time frame up until the current one	45.44	49.98	56.11	58.95	62.65	69.11	74.83	78.94	80.4
Multi-layer perceptron	3 classes		DTW distance of the time series data to all five cluster means	44.51	51.69	56.46	58.41	63.56	65.99	75.88	77.88	81.49
Multi-layer perceptron	3 classes		Weightchange values for every day of the time frame	40.86	41.36	48.62	49.07	53.87	59.79	65.59	68.63	71.67
Multi-layer perceptron	5 classes	x	BMI at baseline + weight change at the last day of the respective time frame	36.45	38.22	44.41	51.79	56.05	62.61	64.78	70.55	69.06
Multi-layer perceptron	5 classes		BMI at baseline + last weight change value from each time frame up until the current one	36.39	38.16	44.05	52.01	55.02	56.98	61.35	67.1	70.81
Multi-layer perceptron	5 classes		DTW distance of the time series data to all five cluster means	34.28	40.37	43.54	47.66	52.65	54.44	64.78	66.35	71.33
Multi-layer perceptron	5 classes		Weightchange values for every day of the time frame	33.84	31.91	36.38	38.36	46.37	50.32	53.96	57.75	61.43
Table S1. Complete cross-validation results for all machine learning methods, with the results for all tested data-sources. For each method, the best performing data-source is marked.
