# Supplementary material for: Development and validation of a weight-loss predictor to assist weight loss management
Source: Sci Rep. 2023 Nov 24;13:20661. doi: 10.1038/s41598-023-47930-y (PMC10673897; doi:10.1038/s41598-023-47930-y)
Supplement: Supplementary file 4 — Supplementary Table S2. [file 41598_2023_47930_MOESM4_ESM.xlsx]

## Sheet: S2_Table_Validation_Results_sup
Model	Prediction scenario	0.5 months	1 month	2 months	3 months	4 months	5 months	6 months	7 months	8 months
logistic regression	3 classes	54.35(39.95-68.74)	55.00(42.41-67.59)	54.22(43.50-64.94)	63.49(55.09-71.90)	76.92(68.83-85.02)	78.31(69.45-87.18)	84.51(76.09-92.92)	90.91(83.97-97.84)	96.77(92.38-100.00)
naive bayes	3 classes	50.00(35.55-64.45)	55.00(42.41-67.59)	61.45(50.97-71.92)	60.32(51.77-68.86)	69.23(60.36-78.10)	78.31(69.45-87.18)	78.87(69.38-88.37)	84.85(76.20-93.50)	90.32(82.96-97.68)
linear regression	3 classes	43.48(29.15-57.80)	50.00(37.35-62.65)	54.22(43.50-64.94)	63.49(55.09-71.90)	71.15(62.45-79.86)	77.11(68.07-86.15)	77.46(67.75-87.18)	81.82(72.51-91.12)	85.48(76.72-94.25)
support vector classification	3 classes	54.35(39.95-68.74)	55.00(42.41-67.59)	54.22(43.50-64.94)	63.49(55.09-71.90)	72.12(63.50-80.73)	74.70(65.35-84.05)	80.28(71.03-89.54)	89.39(81.97-96.82)	95.16(89.82-100.00)
support vector regression	3 classes	43.48(29.15-57.80)	45.00(32.41-57.59)	56.63(45.96-67.29)	63.49(55.09-71.90)	70.19(61.40-78.98)	78.31(69.45-87.18)	78.87(69.38-88.37)	80.30(70.71-89.90)	82.26(72.75-91.77)
multi-layer perceptron	3 classes	56.25(41.91-70.59)	54.96(42.37-67.55)	61.13(50.64-71.62)	63.83(55.44-72.22)	67.32(58.31-76.33)	74.07(64.64-83.5)	80.51(71.3-89.72)	77.06(66.92-87.2)	85.5(76.74-94.26)
random	3 classes	32.32	32.32	32.32	32.32	32.32	32.32	32.32	32.32	32.32
logistic regression	5 classes	36.96(23.01-50.91)	38.33(26.03-50.64)	40.96(30.38-51.54)	46.03(37.33-54.73)	55.77(46.22-65.31)	62.65(52.24-73.06)	69.01(58.26-79.77)	75.76(65.42-86.10)	88.71(80.83-96.59)
naive bayes	5 classes	36.96(23.01-50.91)	41.67(29.19-54.14)	46.99(36.25-57.73)	44.44(35.77-53.12)	56.73(47.21-66.25)	62.65(52.24-73.06)	69.01(58.26-79.77)	71.21(60.29-82.14)	75.81(65.15-86.47)
linear regression	5 classes	32.61(19.06-46.16)	33.33(21.41-45.26)	40.96(30.38-51.54)	42.86(34.22-51.50)	53.85(44.26-63.43)	62.65(52.24-73.06)	67.61(56.72-78.49)	71.21(60.29-82.14)	75.81(65.15-86.47)
support vector classification	5 classes	36.96(23.01-50.91)	38.33(26.03-50.64)	43.37(32.71-54.04)	46.83(38.11-55.54)	51.92(42.32-61.53)	56.63(45.96-67.29)	67.61(56.72-78.49)	77.27(67.16-87.38)	87.10(78.75-95.44)
support vector regression	5 classes	36.96(23.01-50.91)	31.67(19.90-43.44)	42.17(31.54-52.79)	43.65(34.99-52.31)	56.73(47.21-66.25)	60.24(49.71-70.77)	66.20(55.19-77.20)	71.21(60.29-82.14)	66.13(54.35-77.91)
multi-layer perceptron	5 classes	39.49(25.36-53.62)	40.98(28.54-53.42)	46.23(35.5-56.96)	44.26(35.59-52.93)	50.26(40.65-59.87)	57.93(47.31-68.55)	61.46(50.14-72.78)	67.62(56.33-78.91)	66.31(54.54-78.08)
random	5 classes	24.41	24.41	24.41	24.41	24.41	24.41	24.41	24.41	24.41
Supplementary Table S2. Complete results of the machine learning methods trained with the training dataset and tested on the validation dataset. The 95% interval is given in the brackets.
