# Supplementary material for: Development and validation of a weight-loss predictor to assist weight loss management
Source: Sci Rep. 2023 Nov 24;13:20661. doi: 10.1038/s41598-023-47930-y (PMC10673897; doi:10.1038/s41598-023-47930-y)
Supplement: Supplementary file 5 — Supplementary Table S3. [file 41598_2023_47930_MOESM5_ESM.xlsx]

## Sheet: Logistic Regression
Supplementary Table S3: Per-class results and confusion matrices for Logistic regression. The confusion matrices that were used to calculate the per-class results can be found below. TP = True positive, FN = False negative, FP = False positive, TN = True Negative
Num_classes	Class	Patients_count	TP_count	FN_count	FP_count	TN_count	Accuracy	Specificity	Sensitivity	Precision	F1-Score
0.5 months
3	weight loss	46	23	3	18	2	0.543	0.885	0.1	0.561	0.687
3	insufficient weight loss	46	0	13	0	33	0.717	0	1	1	0
3	weight gain	46	2	5	3	36	0.826	0.286	0.923	0.4	0.333
5	high weight loss	46	0	7	0	39	0.848	0	1	1	0
5	moderate weight loss	46	17	2	24	3	0.435	0.895	0.111	0.415	0.567
5	insufficient weight loss	46	0	13	4	29	0.63	0	0.879	0	0
5	low weight gain	46	0	5	1	40	0.87	0	0.976	0	0
5	high weight gain	46	0	2	0	44	0.957	0	1	1	0
1 month
3	weight loss	60	30	3	21	6	0.6	0.909	0.222	0.588	0.714
3	insufficient weight loss	60	0	17	0	43	0.717	0	1	1	0
3	weight loss	60	3	7	6	44	0.783	0.3	0.88	0.333	0.316
5	high weight loss	60	0	10	0	50	0.833	0	1	1	0
5	moderate weight loss	60	22	1	29	8	0.5	0.957	0.216	0.431	0.595
5	insufficient weight loss	60	0	17	0	43	0.717	0	1	1	0
5	low weight gain	60	1	6	8	45	0.767	0.143	0.849	0.111	0.125
5	high weight gain	60	0	3	0	57	0.95	0	1	1	0
2 months
3	weight loss	83	32	11	19	21	0.639	0.744	0.525	0.627	0.681
3	insufficient weight loss	83	6	18	11	48	0.651	0.25	0.814	0.353	0.293
3	weight gain	83	7	9	8	59	0.795	0.438	0.881	0.467	0.452
5	high weight loss	83	0	12	0	71	0.855	0	1	1	0
5	moderate weight loss	83	22	9	27	25	0.566	0.71	0.481	0.449	0.55
5	insufficient weight loss	83	7	17	14	45	0.627	0.292	0.763	0.333	0.311
5	low weight gain	83	5	8	8	62	0.807	0.385	0.886	0.385	0.385
5	high weight gain	83	0	3	0	80	0.964	0	1	1	0
3 months
3	weight loss	126	50	11	23	42	0.73	0.82	0.646	0.685	0.746
3	insufficient weight loss	126	11	27	13	75	0.683	0.289	0.852	0.458	0.355
3	weight gain	126	19	8	10	89	0.857	0.704	0.899	0.655	0.679
5	high weight loss	126	3	15	2	106	0.865	0.167	0.981	0.6	0.261
5	moderate weight loss	126	30	13	38	45	0.595	0.698	0.542	0.441	0.541
5	insufficient weight loss	126	10	28	14	74	0.667	0.263	0.841	0.417	0.323
5	low weight gain	126	7	8	8	103	0.873	0.467	0.928	0.467	0.467
5	high weight gain	126	8	4	6	108	0.921	0.667	0.947	0.571	0.615
4 months
3	weight loss	104	44	7	8	45	0.856	0.863	0.849	0.846	0.854
3	insufficient weight loss	104	17	13	7	67	0.808	0.567	0.905	0.708	0.63
3	weight gain	104	19	4	9	72	0.875	0.826	0.889	0.679	0.745
5	high weight loss	104	2	16	0	86	0.846	0.111	1	1	0.2
5	moderate weight loss	104	26	7	23	48	0.712	0.788	0.676	0.531	0.634
5	insufficient weight loss	104	17	13	8	66	0.798	0.567	0.892	0.68	0.618
5	low weight gain	104	9	5	12	78	0.837	0.643	0.867	0.429	0.514
5	high weight gain	104	4	5	3	92	0.923	0.444	0.968	0.571	0.5
5 months
3	weight loss	83	43	4	6	30	0.88	0.915	0.833	0.878	0.896
3	insufficient weight loss	83	13	7	11	52	0.783	0.65	0.825	0.542	0.591
3	weight gain	83	9	7	1	66	0.904	0.562	0.985	0.9	0.692
5	high weight loss	83	8	7	3	65	0.88	0.533	0.956	0.727	0.615
5	moderate weight loss	83	24	8	12	39	0.759	0.75	0.765	0.667	0.706
5	insufficient weight loss	83	14	6	12	51	0.783	0.7	0.81	0.538	0.609
5	low weight gain	83	2	8	2	71	0.88	0.2	0.973	0.5	0.286
5	high weight gain	83	4	2	2	75	0.952	0.667	0.974	0.667	0.667
6 months
3	weight loss	71	38	2	5	26	0.901	0.95	0.839	0.884	0.916
3	insufficient weight loss	71	13	7	4	47	0.845	0.65	0.922	0.765	0.703
3	weight gain	71	9	2	2	58	0.944	0.818	0.967	0.818	0.818
5	high weight loss	71	7	10	1	53	0.845	0.412	0.981	0.875	0.56
5	moderate weight loss	71	19	4	13	35	0.761	0.826	0.729	0.594	0.691
5	insufficient weight loss	71	14	6	6	45	0.831	0.7	0.882	0.7	0.7
5	low weight gain	71	5	1	2	63	0.958	0.833	0.969	0.714	0.769
5	high weight gain	71	4	1	0	66	0.986	0.8	1	1	0.889
7 months
3	weight loss	66	34	1	2	29	0.955	0.971	0.935	0.944	0.958
3	insufficient weight loss	66	13	4	2	47	0.909	0.765	0.959	0.867	0.812
3	weight gain	66	13	1	2	50	0.955	0.929	0.962	0.867	0.897
5	high weight loss	66	9	7	0	50	0.894	0.562	1	1	0.72
5	moderate weight loss	66	18	1	9	38	0.848	0.947	0.809	0.667	0.783
5	insufficient weight loss	66	13	4	2	47	0.909	0.765	0.959	0.867	0.812
5	low weight gain	66	8	3	3	52	0.909	0.727	0.945	0.727	0.727
5	high weight gain	66	2	1	2	61	0.955	0.667	0.968	0.5	0.571
8 months
3	weight loss	62	33	1	0	28	0.984	0.971	1	1	0.985
3	insufficient weight loss	62	14	1	1	46	0.968	0.933	0.979	0.933	0.933
3	weight gain	62	13	0	1	48	0.984	1	0.98	0.929	0.963
5	high weight loss	62	12	2	0	48	0.968	0.857	1	1	0.923
5	moderate weight loss	62	19	1	2	40	0.952	0.95	0.952	0.905	0.927
5	insufficient weight loss	62	14	1	2	45	0.952	0.933	0.957	0.875	0.903
5	low weight gain	62	6	3	1	52	0.935	0.667	0.981	0.857	0.75
5	high weight gain	62	4	0	2	56	0.968	1	0.966	0.667	0.8
Confusion matrices:
0.5 months:
23	0	3
13	0	0
5	0	2
0	6	1	0	0
0	17	1	1	0
0	13	0	0	0
0	4	1	0	0
0	1	1	0	0
1 month:
30	0	3
14	0	3
7	0	3
0	8	0	2	0
0	22	0	1	0
0	14	0	3	0
0	6	0	1	0
0	1	0	2	0
2 months:
32	9	2
12	6	6
7	2	7
0	10	1	1	0
0	22	8	1	0
0	12	7	5	0
0	3	5	5	0
0	2	0	1	0
3 months:
50	8	3
20	11	7
3	5	19
3	14	1	0	0
2	30	8	1	2
0	21	10	5	2
0	1	5	7	2
0	2	0	2	8
4 months:
44	4	3
7	17	6
1	3	19
2	15	0	0	1
0	26	5	2	0
0	7	17	6	0
0	0	3	9	2
0	1	0	4	4
5 months:
43	4	0
6	13	1
0	7	9
8	7	0	0	0
3	24	5	0	0
0	5	14	1	0
0	0	6	2	2
0	0	1	1	4
6 months:
38	2	0
5	13	2
0	2	9
7	9	1	0	0
1	19	3	0	0
0	4	14	2	0
0	0	1	5	0
0	0	1	0	4
7 months:
34	1	0
2	13	2
0	1	13
9	7	0	0	0
0	18	1	0	0
0	2	13	2	0
0	0	1	8	2
0	0	0	1	2
8 months:
33	1	0
0	14	1
0	0	13
12	2	0	0	0
0	19	1	0	0
0	0	14	1	0
0	0	1	6	2
0	0	0	0	4

## Sheet: Naive Bayes
Supplementary Table S3: Per class results and confusion matrices for Naive Bayes. The confusion matrices that were used to calculate the per-class results can be found below. TP = True positive, FN = False negative, FP = False positive, TN = True Negative
Num_classes	Class	Patients_count	TP_count	FN_count	FP_count	TN_count	Accuracy	Specificity	Sensitivity	Precision	F1-Score
0.5 months
3	weight loss	46	20	6	16	4	0.522	0.769	0.2	0.556	0.645
3	insufficient weight loss	46	0	13	3	30	0.652	0	0.909	0	0
3	weight gain	46	3	4	4	35	0.826	0.429	0.897	0.429	0.429
5	high weight loss	46	0	7	0	39	0.848	0	1	1	0
5	moderate weight loss	46	17	2	23	4	0.457	0.895	0.148	0.425	0.576
5	insufficient weight loss	46	0	13	5	28	0.609	0	0.848	0	0
5	low weight gain	46	0	5	1	40	0.87	0	0.976	0	0
5	high weight gain	46	0	2	0	44	0.957	0	1	1	0
1 month:
3	weight loss	60	28	5	18	9	0.617	0.848	0.333	0.609	0.709
3	insufficient weight loss	60	1	16	1	42	0.717	0.059	0.977	0.5	0.105
3	weight gain	60	4	6	8	42	0.767	0.4	0.84	0.333	0.364
5	high weight loss	60	1	9	2	48	0.817	0.1	0.96	0.333	0.154
5	moderate weight loss	60	19	4	24	13	0.533	0.826	0.351	0.442	0.576
5	insufficient weight loss	60	4	13	4	39	0.717	0.235	0.907	0.5	0.32
5	low weight gain	60	1	6	5	48	0.817	0.143	0.906	0.167	0.154
5	high weight gain	60	0	3	0	57	0.95	0	1	1	0
2 months:
3	weight loss	83	37	6	19	21	0.699	0.86	0.525	0.661	0.747
3	insufficient weight loss	83	3	21	0	59	0.747	0.125	1	1	0.222
3	weight gain	83	11	5	13	54	0.783	0.688	0.806	0.458	0.55
5	high weight loss	83	1	11	2	69	0.843	0.083	0.972	0.333	0.133
5	moderate weight loss	83	25	6	28	24	0.59	0.806	0.462	0.472	0.595
5	insufficient weight loss	83	4	20	4	55	0.711	0.167	0.932	0.5	0.25
5	low weight gain	83	9	4	10	60	0.831	0.692	0.857	0.474	0.562
5	high weight gain	83	0	3	0	80	0.964	0	1	1	0
3 months:
3	weight loss	126	45	16	19	46	0.722	0.738	0.708	0.703	0.72
3	insufficient weight loss	126	9	29	11	77	0.683	0.237	0.875	0.45	0.31
3	weight gain	126	22	5	20	79	0.802	0.815	0.798	0.524	0.638
5	high weight loss	126	5	13	5	103	0.857	0.278	0.954	0.5	0.357
5	moderate weight loss	126	24	19	33	50	0.587	0.558	0.602	0.421	0.48
5	insufficient weight loss	126	11	27	12	76	0.69	0.289	0.864	0.478	0.361
5	low weight gain	126	10	5	17	94	0.825	0.667	0.847	0.37	0.476
5	high weight gain	126	6	6	3	111	0.929	0.5	0.974	0.667	0.571
4 months:
3	weight loss	104	39	12	7	46	0.817	0.765	0.868	0.848	0.804
3	insufficient weight loss	104	15	15	12	62	0.74	0.5	0.838	0.556	0.526
3	weight gain	104	18	5	13	68	0.827	0.783	0.84	0.581	0.667
5	high weight loss	104	8	10	3	83	0.875	0.444	0.965	0.727	0.552
5	moderate weight loss	104	23	10	18	53	0.731	0.697	0.746	0.561	0.622
5	insufficient weight loss	104	14	16	9	65	0.76	0.467	0.878	0.609	0.528
5	low weight gain	104	10	4	14	76	0.827	0.714	0.844	0.417	0.526
5	high weight gain	104	4	5	1	94	0.942	0.444	0.989	0.8	0.571
5 months:
3	weight loss	83	40	7	4	32	0.867	0.851	0.889	0.909	0.879
3	insufficient weight loss	83	14	6	12	51	0.783	0.7	0.81	0.538	0.609
3	weight gain	83	11	5	2	65	0.916	0.688	0.97	0.846	0.759
5	high weight loss	83	7	8	1	67	0.892	0.467	0.985	0.875	0.609
5	moderate weight loss	83	27	5	14	37	0.771	0.844	0.725	0.659	0.74
5	insufficient weight loss	83	11	9	9	54	0.783	0.55	0.857	0.55	0.55
5	low weight gain	83	5	5	6	67	0.867	0.5	0.918	0.455	0.476
5	high weight gain	83	2	4	1	76	0.94	0.333	0.987	0.667	0.444
6 months:
3	weight loss	71	35	5	5	26	0.859	0.875	0.839	0.875	0.875
3	insufficient weight loss	71	13	7	8	43	0.789	0.65	0.843	0.619	0.634
3	weight gain	71	8	3	2	58	0.93	0.727	0.967	0.8	0.762
5	high weight loss	71	9	8	0	54	0.887	0.529	1	1	0.692
5	moderate weight loss	71	20	3	12	36	0.789	0.87	0.75	0.625	0.727
5	insufficient weight loss	71	13	7	7	44	0.803	0.65	0.863	0.65	0.65
5	low weight gain	71	4	2	3	62	0.93	0.667	0.954	0.571	0.615
5	high weight gain	71	3	2	0	66	0.972	0.6	1	1	0.75
7 months:
3	weight loss	66	34	1	2	29	0.955	0.971	0.935	0.944	0.958
3	insufficient weight loss	66	12	5	5	44	0.848	0.706	0.898	0.706	0.706
3	weight gain	66	10	4	3	49	0.894	0.714	0.942	0.769	0.741
5	high weight loss	66	11	5	0	50	0.924	0.688	1	1	0.815
5	moderate weight loss	66	18	1	9	38	0.848	0.947	0.809	0.667	0.783
5	insufficient weight loss	66	10	7	5	44	0.818	0.588	0.898	0.667	0.625
5	low weight gain	66	6	5	4	51	0.864	0.545	0.927	0.6	0.571
5	high weight gain	66	2	1	1	62	0.97	0.667	0.984	0.667	0.667
8 months:
3	weight loss	62	33	1	1	27	0.968	0.971	0.964	0.971	0.971
3	insufficient weight loss	62	13	2	3	44	0.919	0.867	0.936	0.812	0.839
3	weight gain	62	10	3	2	47	0.919	0.769	0.959	0.833	0.8
5	high weight loss	62	8	6	2	46	0.871	0.571	0.958	0.8	0.667
5	moderate weight loss	62	17	3	7	35	0.839	0.85	0.833	0.708	0.773
5	insufficient weight loss	62	12	3	3	44	0.903	0.8	0.936	0.8	0.8
5	low weight gain	62	6	3	3	50	0.903	0.667	0.943	0.667	0.667
5	high weight gain	62	4	0	0	58	1	1	1	1	1
Confusion matrices:
0.5 months:
20	2	4
13	0	0
3	1	3
0	5	2	0	0
0	17	1	1	0
0	13	0	0	0
0	4	1	0	0
0	1	1	0	0
1 month:
28	0	5
13	1	3
5	1	4
1	6	2	1	0
2	19	1	1	0
0	12	4	1	0
0	5	1	1	0
0	1	0	2	0
2 months:
37	0	6
14	3	7
5	0	11
1	9	1	1	0
2	25	2	2	0
0	14	4	6	0
0	3	1	9	0
0	2	0	1	0
3 months:
45	8	8
17	9	12
2	3	22
5	12	0	1	0
5	24	8	5	1
0	19	11	7	1
0	1	3	10	1
0	1	1	4	6
4 months:
39	8	4
6	15	9
1	4	18
8	9	0	0	1
3	23	5	2	0
0	8	14	8	0
0	0	4	10	0
0	1	0	4	4
5 months:
40	7	0
4	14	2
0	5	11
7	8	0	0	0
1	27	4	0	0
0	6	11	3	0
0	0	4	5	1
0	0	1	3	2
6 months:
35	5	0
5	13	2
0	3	8
9	7	1	0	0
0	20	3	0	0
0	5	13	2	0
0	0	2	4	0
0	0	1	1	3
7 months:
34	1	0
2	12	3
0	4	10
11	5	0	0	0
0	18	1	0	0
0	4	10	3	0
0	0	4	6	1
0	0	0	1	2
8 months:
33	0	1
1	13	1
0	3	10
8	6	0	0	0
2	17	0	1	0
0	1	12	2	0
0	0	3	6	0
0	0	0	0	4

## Sheet: Linear Regression
Supplementary Table S3: Per class results and confusion matrices for Linear regression. The confusion matrices that were used to calculate the per-class results can be found below. TP = True positive, FN = False negative, FP = False positive, TN = True Negative
Num_classes	Class	Patients_count	TP_count	FN_count	FP_count	TN_count	Accuracy	Specificity	Sensitivity	Precision	F1-Score
0.5 months:
3	weight loss	46	17	9	12	8	0.543	0.654	0.4	0.586	0.618
3	insufficient weight loss	46	3	10	13	20	0.5	0.231	0.606	0.188	0.207
3	weight gain	46	0	7	1	38	0.826	0	0.974	0	0
5	high weight loss	46	0	7	1	38	0.826	0	0.974	0	0
5	moderate weight loss	46	12	7	16	11	0.5	0.632	0.407	0.429	0.511
5	insufficient weight loss	46	3	10	13	20	0.5	0.231	0.606	0.188	0.207
5	low weight gain	46	0	5	1	40	0.87	0	0.976	0	0
5	high weight gain	46	0	2	0	44	0.957	0	1	1	0
1 month:
3	weight loss	60	21	12	12	15	0.6	0.636	0.556	0.636	0.636
3	insufficient weight loss	60	8	9	17	26	0.567	0.471	0.605	0.32	0.381
3	weight gain	60	1	9	1	49	0.833	0.1	0.98	0.5	0.167
5	high weight loss	60	0	10	2	48	0.8	0	0.96	0	0
5	moderate weight loss	60	12	11	19	18	0.5	0.522	0.486	0.387	0.444
5	insufficient weight loss	60	8	9	17	26	0.567	0.471	0.605	0.32	0.381
5	low weight gain	60	0	7	2	51	0.85	0	0.962	0	0
5	high weight gain	60	0	3	0	57	0.95	0	1	1	0
2 months:
3	weight loss	83	29	14	15	25	0.651	0.674	0.625	0.659	0.667
3	insufficient weight loss	83	11	13	19	40	0.614	0.458	0.678	0.367	0.407
3	weight gain	83	5	11	4	63	0.819	0.312	0.94	0.556	0.4
5	high weight loss	83	1	11	2	69	0.843	0.083	0.972	0.333	0.133
5	moderate weight loss	83	18	13	23	29	0.566	0.581	0.558	0.439	0.5
5	insufficient weight loss	83	11	13	19	40	0.614	0.458	0.678	0.367	0.407
5	low weight gain	83	4	9	5	65	0.831	0.308	0.929	0.444	0.364
5	high weight gain	83	0	3	0	80	0.964	0	1	1	0
3 months:
3	weight loss	126	46	15	21	44	0.714	0.754	0.677	0.687	0.719
3	insufficient weight loss	126	14	24	15	73	0.69	0.368	0.83	0.483	0.418
3	weight gain	126	20	7	10	89	0.865	0.741	0.899	0.667	0.702
5	high weight loss	126	5	13	7	101	0.841	0.278	0.935	0.417	0.333
5	moderate weight loss	126	22	21	33	50	0.571	0.512	0.602	0.4	0.449
5	insufficient weight loss	126	14	24	15	73	0.69	0.368	0.83	0.483	0.418
5	low weight gain	126	8	7	13	98	0.841	0.533	0.883	0.381	0.444
5	high weight gain	126	5	7	4	110	0.913	0.417	0.965	0.556	0.476
4 months:
3	weight loss	104	42	9	11	42	0.808	0.824	0.792	0.792	0.808
3	insufficient weight loss	104	15	15	11	63	0.75	0.5	0.851	0.577	0.536
3	weight gain	104	17	6	8	73	0.865	0.739	0.901	0.68	0.708
5	high weight loss	104	10	8	5	81	0.875	0.556	0.942	0.667	0.606
5	moderate weight loss	104	20	13	18	53	0.702	0.606	0.746	0.526	0.563
5	insufficient weight loss	104	15	15	11	63	0.75	0.5	0.851	0.577	0.536
5	low weight gain	104	7	7	11	79	0.827	0.5	0.878	0.389	0.438
5	high weight gain	104	4	5	3	92	0.923	0.444	0.968	0.571	0.5
5 months:
3	weight loss	83	44	3	8	28	0.867	0.936	0.778	0.846	0.889
3	insufficient weight loss	83	11	9	10	53	0.771	0.55	0.841	0.524	0.537
3	weight gain	83	9	7	1	66	0.904	0.562	0.985	0.9	0.692
5	high weight loss	83	9	6	1	67	0.916	0.6	0.985	0.9	0.72
5	moderate weight loss	83	28	4	14	37	0.783	0.875	0.725	0.667	0.757
5	insufficient weight loss	83	11	9	10	53	0.771	0.55	0.841	0.524	0.537
5	low weight gain	83	2	8	4	69	0.855	0.2	0.945	0.333	0.25
5	high weight gain	83	2	4	2	75	0.928	0.333	0.974	0.5	0.4
6 months:
3	weight loss	71	38	2	9	22	0.845	0.95	0.71	0.809	0.874
3	insufficient weight loss	71	9	11	5	46	0.775	0.45	0.902	0.643	0.529
3	weight gain	71	8	3	2	58	0.93	0.727	0.967	0.8	0.762
5	high weight loss	71	12	5	1	53	0.915	0.706	0.981	0.923	0.8
5	moderate weight loss	71	21	2	13	35	0.789	0.913	0.729	0.618	0.737
5	insufficient weight loss	71	9	11	5	46	0.775	0.45	0.902	0.643	0.529
5	low weight gain	71	3	3	3	62	0.915	0.5	0.954	0.5	0.5
5	high weight gain	71	3	2	1	65	0.958	0.6	0.985	0.75	0.667
7 months:
3	weight loss	66	34	1	4	27	0.924	0.971	0.871	0.895	0.932
3	insufficient weight loss	66	10	7	5	44	0.818	0.588	0.898	0.667	0.625
3	weight gain	66	10	4	3	49	0.894	0.714	0.942	0.769	0.741
5	high weight loss	66	12	4	1	49	0.924	0.75	0.98	0.923	0.828
5	moderate weight loss	66	17	2	8	39	0.848	0.895	0.83	0.68	0.773
5	insufficient weight loss	66	10	7	5	44	0.818	0.588	0.898	0.667	0.625
5	low weight gain	66	6	5	4	51	0.864	0.545	0.927	0.6	0.571
5	high weight gain	66	2	1	1	62	0.97	0.667	0.984	0.667	0.667
8 months:
3	weight loss	62	33	1	4	24	0.919	0.971	0.857	0.892	0.93
3	insufficient weight loss	62	11	4	4	43	0.871	0.733	0.915	0.733	0.733
3	weight gain	62	9	4	1	48	0.919	0.692	0.98	0.9	0.783
5	high weight loss	62	11	3	1	47	0.935	0.786	0.979	0.917	0.846
5	moderate weight loss	62	18	2	7	35	0.855	0.9	0.833	0.72	0.8
5	insufficient weight loss	62	11	4	4	43	0.871	0.733	0.915	0.733	0.733
5	low weight gain	62	3	6	1	52	0.887	0.333	0.981	0.75	0.462
5	high weight gain	62	4	0	2	56	0.968	1	0.966	0.667	0.8
Confusion matrices:
0.5 months:
17	8	1
10	3	0
2	5	0
0	5	2	0	0
0	12	6	1	0
1	9	3	0	0
0	2	3	0	0
0	0	2	0	0
1 month:
21	11	1
9	8	0
3	6	1
0	7	2	1	0
2	12	9	0	0
0	9	8	0	0
0	3	4	0	0
0	0	2	1	0
2 months:
29	12	2
11	11	2
4	7	5
1	8	2	1	0
2	18	10	1	0
0	11	11	2	0
0	2	7	4	0
0	2	0	1	0
3 months:
46	11	4
18	14	6
3	4	20
5	12	1	0	0
7	22	10	3	1
0	18	14	5	1
0	1	4	8	2
0	2	0	5	5
4 months:
42	6	3
10	15	5
1	5	17
10	7	0	0	1
5	20	6	2	0
0	10	15	5	0
0	0	5	7	2
0	1	0	4	4
5 months:
44	3	0
8	11	1
0	7	9
9	6	0	0	0
1	28	3	0	0
0	8	11	1	0
0	0	6	2	2
0	0	1	3	2
6 months:
38	2	0
9	9	2
0	3	8
12	4	1	0	0
1	21	1	0	0
0	9	9	2	0
0	0	2	3	1
0	0	1	1	3
7 months:
34	1	0
4	10	3
0	4	10
12	4	0	0	0
1	17	1	0	0
0	4	10	3	0
0	0	4	6	1
0	0	0	1	2
8 months:
33	0	1
4	11	0
0	4	9
11	3	0	0	0
1	18	0	1	0
0	4	11	0	0
0	0	4	3	2
0	0	0	0	4

## Sheet: Support Vector Classification
Supplementary Table S3: Per class results and confusion matrices for Support Vector Classification. The confusion matrices that were used to calculate the per-class results can be found below. TP = True positive, FN = False negative, FP = False positive, TN = True Negative
Num_classes	Class	Patients_count	TP_count	FN_count	FP_count	TN_count	Accuracy	Specificity	Sensitivity	Precision	F1-Score
0.5 months:
3	weight loss	46	23	3	18	2	0.543	0.885	0.1	0.561	0.687
3	insufficient weight loss	46	0	13	0	33	0.717	0	1	1	0
3	weight gain	46	2	5	3	36	0.826	0.286	0.923	0.4	0.333
5	high weight loss	46	0	7	0	39	0.848	0	1	1	0
5	moderate weight loss	46	17	2	24	3	0.435	0.895	0.111	0.415	0.567
5	insufficient weight loss	46	0	13	5	28	0.609	0	0.848	0	0
5	low weight gain	46	0	5	0	41	0.891	0	1	1	0
5	high weight gain	46	0	2	0	44	0.957	0	1	1	0
1 month:
3	weight loss	60	30	3	21	6	0.6	0.909	0.222	0.588	0.714
3	insufficient weight loss	60	0	17	0	43	0.717	0	1	1	0
3	weight gain	60	3	7	6	44	0.783	0.3	0.88	0.333	0.316
5	high weight loss	60	0	10	0	50	0.833	0	1	1	0
5	moderate weight loss	60	22	1	29	8	0.5	0.957	0.216	0.431	0.595
5	insufficient weight loss	60	0	17	0	43	0.717	0	1	1	0
5	low weight gain	60	1	6	8	45	0.767	0.143	0.849	0.111	0.125
5	high weight gain	60	0	3	0	57	0.95	0	1	1	0
2 months:
3	weight loss	83	32	11	20	20	0.627	0.744	0.5	0.615	0.674
3	insufficient weight loss	83	5	19	10	49	0.651	0.208	0.831	0.333	0.256
3	weight gain	83	8	8	8	59	0.807	0.5	0.881	0.5	0.5
5	high weight loss	83	0	12	0	71	0.855	0	1	1	0
5	moderate weight loss	83	23	8	28	24	0.566	0.742	0.462	0.451	0.561
5	insufficient weight loss	83	7	17	11	48	0.663	0.292	0.814	0.389	0.333
5	low weight gain	83	6	7	8	62	0.819	0.462	0.886	0.429	0.444
5	high weight gain	83	0	3	0	80	0.964	0	1	1	0
3 months:
3	weight loss	126	50	11	23	42	0.73	0.82	0.646	0.685	0.746
3	insufficient weight loss	126	11	27	13	75	0.683	0.289	0.852	0.458	0.355
3	weight gain	126	19	8	10	89	0.857	0.704	0.899	0.655	0.679
5	high weight loss	126	6	12	4	104	0.873	0.333	0.963	0.6	0.429
5	moderate weight loss	126	29	14	33	50	0.627	0.674	0.602	0.468	0.552
5	insufficient weight loss	126	12	26	13	75	0.69	0.316	0.852	0.48	0.381
5	low weight gain	126	9	6	14	97	0.841	0.6	0.874	0.391	0.474
5	high weight gain	126	3	9	3	111	0.905	0.25	0.974	0.5	0.333
4 months:
3	weight loss	104	45	6	11	42	0.837	0.882	0.792	0.804	0.841
3	insufficient weight loss	104	11	19	5	69	0.769	0.367	0.932	0.688	0.478
3	weight gain	104	19	4	13	68	0.837	0.826	0.84	0.594	0.691
5	high weight loss	104	1	17	1	85	0.827	0.056	0.988	0.5	0.1
5	moderate weight loss	104	26	7	26	45	0.683	0.788	0.634	0.5	0.612
5	insufficient weight loss	104	12	18	6	68	0.769	0.4	0.919	0.667	0.5
5	low weight gain	104	11	3	16	74	0.817	0.786	0.822	0.407	0.537
5	high weight gain	104	4	5	1	94	0.942	0.444	0.989	0.8	0.571
5 months:
3	weight loss	83	44	3	10	26	0.843	0.936	0.722	0.815	0.871
3	insufficient weight loss	83	9	11	10	53	0.747	0.45	0.841	0.474	0.462
3	weight gain	83	9	7	1	66	0.904	0.562	0.985	0.9	0.692
5	high weight loss	83	8	7	4	64	0.867	0.533	0.941	0.667	0.593
5	moderate weight loss	83	26	6	17	34	0.723	0.812	0.667	0.605	0.693
5	insufficient weight loss	83	9	11	9	54	0.759	0.45	0.857	0.5	0.474
5	low weight gain	83	2	8	4	69	0.855	0.2	0.945	0.333	0.25
5	high weight gain	83	2	4	2	75	0.928	0.333	0.974	0.5	0.4
6 months:
3	weight loss	71	38	2	7	24	0.873	0.95	0.774	0.844	0.894
3	insufficient weight loss	71	11	9	5	46	0.803	0.55	0.902	0.688	0.611
3	weight gain	71	8	3	2	58	0.93	0.727	0.967	0.8	0.762
5	high weight loss	71	10	7	3	51	0.859	0.588	0.944	0.769	0.667
5	moderate weight loss	71	18	5	11	37	0.775	0.783	0.771	0.621	0.692
5	insufficient weight loss	71	13	7	6	45	0.817	0.65	0.882	0.684	0.667
5	low weight gain	71	4	2	3	62	0.93	0.667	0.954	0.571	0.615
5	high weight gain	71	3	2	0	66	0.972	0.6	1	1	0.75
7 months:
3	weight loss	66	34	1	3	28	0.939	0.971	0.903	0.919	0.944
3	insufficient weight loss	66	12	5	2	47	0.894	0.706	0.959	0.857	0.774
3	weight gain	66	13	1	2	50	0.955	0.929	0.962	0.867	0.897
5	high weight loss	66	12	4	2	48	0.909	0.75	0.96	0.857	0.8
5	moderate weight loss	66	17	2	5	42	0.894	0.895	0.894	0.773	0.829
5	insufficient weight loss	66	13	4	2	47	0.909	0.765	0.959	0.867	0.812
5	low weight gain	66	8	3	4	51	0.894	0.727	0.927	0.667	0.696
5	high weight gain	66	1	2	2	61	0.939	0.333	0.968	0.333	0.333
8 months:
3	weight loss	62	33	1	1	27	0.968	0.971	0.964	0.971	0.971
3	insufficient weight loss	62	14	1	1	46	0.968	0.933	0.979	0.933	0.933
3	weight gain	62	12	1	1	48	0.968	0.923	0.98	0.923	0.923
5	high weight loss	62	12	2	0	48	0.968	0.857	1	1	0.923
5	moderate weight loss	62	19	1	2	40	0.952	0.95	0.952	0.905	0.927
5	insufficient weight loss	62	14	1	4	43	0.919	0.933	0.915	0.778	0.848
5	low weight gain	62	5	4	1	52	0.919	0.556	0.981	0.833	0.667
5	high weight gain	62	4	0	1	57	0.984	1	0.983	0.8	0.889
Confusion matrices:
0.5 months:
23	0	3
13	0	0
5	0	2
0	6	1	0	0
0	17	2	0	0
0	13	0	0	0
0	4	1	0	0
0	1	1	0	0
1 month:
30	0	3
14	0	3
7	0	3
0	8	0	2	0
0	22	0	1	0
0	14	0	3	0
0	6	0	1	0
0	1	0	2	0
2 months:
32	9	2
13	5	6
7	1	8
0	10	1	1	0
0	23	7	1	0
0	12	7	5	0
0	4	3	6	0
0	2	0	1	0
3 months:
50	8	3
20	11	7
3	5	19
6	11	1	0	0
4	29	7	1	2
0	19	12	6	1
0	1	5	9	0
0	2	0	7	3
4 months:
45	3	3
9	11	10
2	2	19
1	16	0	0	1
1	26	4	2	0
0	8	12	10	0
0	1	2	11	0
0	1	0	4	4
5 months:
44	3	0
10	9	1
0	7	9
8	7	0	0	0
4	26	2	0	0
0	10	9	1	0
0	0	6	2	2
0	0	1	3	2
6 months:
38	2	0
7	11	2
0	3	8
10	6	1	0	0
3	18	2	0	0
0	5	13	2	0
0	0	2	4	0
0	0	1	1	3
7 months:
34	1	0
3	12	2
0	1	13
12	4	0	0	0
1	17	1	0	0
1	1	13	2	0
0	0	1	8	2
0	0	0	2	1
8 months:
33	1	0
0	14	1
1	0	12
12	2	0	0	0
0	19	1	0	0
0	0	14	1	0
0	0	3	5	1
0	0	0	0	4

## Sheet: Support Vector Regression
Supplementary Table S3: Per class results and confusion matrices for Support Vector Regression. The confusion matrices that were used to calculate the per-class results can be found below. TP = True positive, FN = False negative, FP = False positive, TN = True Negative
Num_classes	Class	Patients_count	TP_count	FN_count	FP_count	TN_count	Accuracy	Specificity	Sensitivity	Precision	F1-Score
0.5 months:
3	weight loss	46	18	8	13	7	0.543	0.692	0.35	0.581	0.632
3	insufficient weight loss	46	2	11	13	20	0.478	0.154	0.606	0.133	0.143
3	weight gain	46	0	7	0	39	0.848	0	1	1	0
5	high weight loss	46	0	7	1	38	0.826	0	0.974	0	0
5	moderate weight loss	46	15	4	15	12	0.587	0.789	0.444	0.5	0.612
5	insufficient weight loss	46	2	11	13	20	0.478	0.154	0.606	0.133	0.143
5	low weight gain	46	0	5	0	41	0.891	0	1	1	0
5	high weight gain	46	0	2	0	44	0.957	0	1	1	0
1 month:
3	weight loss	60	18	15	10	17	0.583	0.545	0.63	0.643	0.59
3	insufficient weight loss	60	7	10	20	23	0.5	0.412	0.535	0.259	0.318
3	weight gain	60	2	8	3	47	0.817	0.2	0.94	0.4	0.267
5	high weight loss	60	0	10	1	49	0.817	0	0.98	0	0
5	moderate weight loss	60	11	12	16	21	0.533	0.478	0.568	0.407	0.44
5	insufficient weight loss	60	7	10	20	23	0.5	0.412	0.535	0.259	0.318
5	low weight gain	60	1	6	4	49	0.833	0.143	0.925	0.2	0.167
5	high weight gain	60	0	3	0	57	0.95	0	1	1	0
2 months:
3	weight loss	83	33	10	16	24	0.687	0.767	0.6	0.673	0.717
3	insufficient weight loss	83	10	14	15	44	0.651	0.417	0.746	0.4	0.408
3	weight gain	83	4	12	5	62	0.795	0.25	0.925	0.444	0.32
5	high weight loss	83	2	10	3	68	0.843	0.167	0.958	0.4	0.235
5	moderate weight loss	83	20	11	24	28	0.578	0.645	0.538	0.455	0.533
5	insufficient weight loss	83	10	14	15	44	0.651	0.417	0.746	0.4	0.408
5	low weight gain	83	3	10	6	64	0.807	0.231	0.914	0.333	0.273
5	high weight gain	83	0	3	0	80	0.964	0	1	1	0
3 months:
3	weight loss	126	44	17	18	47	0.722	0.721	0.723	0.71	0.715
3	insufficient weight loss	126	18	20	20	68	0.683	0.474	0.773	0.474	0.474
3	weight gain	126	18	9	8	91	0.865	0.667	0.919	0.692	0.679
5	high weight loss	126	5	13	5	103	0.857	0.278	0.954	0.5	0.357
5	moderate weight loss	126	22	21	30	53	0.595	0.512	0.639	0.423	0.463
5	insufficient weight loss	126	18	20	20	68	0.683	0.474	0.773	0.474	0.474
5	low weight gain	126	7	8	13	98	0.833	0.467	0.883	0.35	0.4
5	high weight gain	126	3	9	3	111	0.905	0.25	0.974	0.5	0.333
4 months:
3	weight loss	104	42	9	10	43	0.817	0.824	0.811	0.808	0.816
3	insufficient weight loss	104	16	14	13	61	0.74	0.533	0.824	0.552	0.542
3	weight gain	104	15	8	8	73	0.846	0.652	0.901	0.652	0.652
5	high weight loss	104	12	6	5	81	0.894	0.667	0.942	0.706	0.686
5	moderate weight loss	104	20	13	15	56	0.731	0.606	0.789	0.571	0.588
5	insufficient weight loss	104	16	14	13	61	0.74	0.533	0.824	0.552	0.542
5	low weight gain	104	7	7	11	79	0.827	0.5	0.878	0.389	0.438
5	high weight gain	104	4	5	1	94	0.942	0.444	0.989	0.8	0.571
5 months:
3	weight loss	83	44	3	9	27	0.855	0.936	0.75	0.83	0.88
3	insufficient weight loss	83	11	9	9	54	0.783	0.55	0.857	0.55	0.55
3	weight gain	83	10	6	0	67	0.928	0.625	1	1	0.769
5	high weight loss	83	9	6	4	64	0.88	0.6	0.941	0.692	0.643
5	moderate weight loss	83	25	7	15	36	0.735	0.781	0.706	0.625	0.694
5	insufficient weight loss	83	11	9	9	54	0.783	0.55	0.857	0.55	0.55
5	low weight gain	83	3	7	3	70	0.88	0.3	0.959	0.5	0.375
5	high weight gain	83	2	4	2	75	0.928	0.333	0.974	0.5	0.4
6 months:
3	weight loss	71	39	1	9	22	0.859	0.975	0.71	0.812	0.886
3	insufficient weight loss	71	8	12	3	48	0.789	0.4	0.941	0.727	0.516
3	weight gain	71	9	2	3	57	0.93	0.818	0.95	0.75	0.783
5	high weight loss	71	12	5	2	52	0.901	0.706	0.963	0.857	0.774
5	moderate weight loss	71	20	3	14	34	0.761	0.87	0.708	0.588	0.702
5	insufficient weight loss	71	8	12	3	48	0.789	0.4	0.941	0.727	0.516
5	low weight gain	71	4	2	4	61	0.915	0.667	0.938	0.5	0.571
5	high weight gain	71	3	2	1	65	0.958	0.6	0.985	0.75	0.667
7 months:
3	weight loss	66	34	1	4	27	0.924	0.971	0.871	0.895	0.932
3	insufficient weight loss	66	9	8	5	44	0.803	0.529	0.898	0.643	0.581
3	weight gain	66	10	4	4	48	0.879	0.714	0.923	0.714	0.714
5	high weight loss	66	12	4	1	49	0.924	0.75	0.98	0.923	0.828
5	moderate weight loss	66	17	2	8	39	0.848	0.895	0.83	0.68	0.773
5	insufficient weight loss	66	9	8	5	44	0.803	0.529	0.898	0.643	0.581
5	low weight gain	66	6	5	4	51	0.864	0.545	0.927	0.6	0.571
5	high weight gain	66	3	0	1	62	0.985	1	0.984	0.75	0.857
8 months:
3	weight loss	62	33	1	6	22	0.887	0.971	0.786	0.846	0.904
3	insufficient weight loss	62	8	7	3	44	0.839	0.533	0.936	0.727	0.615
3	weight gain	62	10	3	2	47	0.919	0.769	0.959	0.833	0.8
5	high weight loss	62	11	3	5	43	0.871	0.786	0.896	0.688	0.733
5	moderate weight loss	62	14	6	9	33	0.758	0.7	0.786	0.609	0.651
5	insufficient weight loss	62	8	7	3	44	0.839	0.533	0.936	0.727	0.615
5	low weight gain	62	4	5	2	51	0.887	0.444	0.962	0.667	0.533
5	high weight gain	62	4	0	2	56	0.968	1	0.966	0.667	0.8
Confusion matrices:
0.5 months:
18	8	0
11	2	0
2	5	0
0	3	4	0	0
0	15	4	0	0
1	10	2	0	0
0	2	3	0	0
0	0	2	0	0
1 month:
18	14	1
8	7	2
2	6	2
0	6	3	1	0
1	11	11	0	0
0	8	7	2	0
0	2	4	1	0
0	0	2	1	0
2 months:
33	8	2
11	10	3
5	7	4
2	8	2	0	0
3	20	6	2	0
0	11	10	3	0
0	3	7	3	0
0	2	0	1	0
3 months:
44	14	3
15	18	5
3	6	18
5	12	1	0	0
5	22	13	2	1
0	15	18	4	1
0	1	6	7	1
0	2	0	7	3
4 months:
42	6	3
9	16	5
1	7	15
12	5	0	0	1
5	20	6	2	0
0	9	16	5	0
0	0	7	7	0
0	1	0	4	4
5 months:
44	3	0
9	11	0
0	6	10
9	6	0	0	0
4	25	3	0	0
0	9	11	0	0
0	0	5	3	2
0	0	1	3	2
6 months:
39	1	0
9	8	3
0	2	9
12	5	0	0	0
2	20	1	0	0
0	9	8	3	0
0	0	1	4	1
0	0	1	1	3
7 months:
34	1	0
4	9	4
0	4	10
12	4	0	0	0
1	17	1	0	0
0	4	9	4	0
0	0	4	6	1
0	0	0	0	3
8 months:
33	0	1
6	8	1
0	3	10
11	3	0	0	0
5	14	0	1	0
0	6	8	1	0
0	0	3	4	2
0	0	0	0	4
